# Supplementary material for: Hypermetabolic state is associated with circadian rhythm disruption in mouse and human cancer cells
Source: Proc Natl Acad Sci U S A. 2024 Jul 15;121(30):e2319782121. doi: 10.1073/pnas.2319782121 (PMC11287162; doi:10.1073/pnas.2319782121)
Supplement: Supplementary file 2 — Dataset S01 (XLSX) [file pnas.2319782121.sd01.xlsx]

## Sheet: Avg Metabolite Intensity
Metabolite intensity averaged across 3 biological replicates (Normalized area by an internal standard, then normalized by the protein concentration per plate).
Metabolite	6419	6499	6556	2699
Aspartate	2.24704	15.5479	5.3829	10.5983
Leucine/Isoleucine	0.0446842	0.336912	0.181082	0.208055
Glutamate	65.9228	211.599	112.046	94.3423
Phenylalanine	0.0191377	1.69832	0.517374	0.681541
Threonine	0.0131195	0.904767	0.240626	0.510047
Glutamine	0.392738	3.16489	1.05514	1.5485
CoASH	2.19115	6.9864	3.75373	5.17342
BHB-CoA	0.00390658	0.0152108	0.0164242	0.000525309
Butyryl-CoA	0.0160641	0.0643589	0.0324117	0.0349083
Acetyl-CoA	1.03537	2.31441	1.85966	1.81531
HMG-CoA	0.0723057	0.203113	0.11985	0.162135
Succinyl-CoA	0.159091	0.371668	0.504212	0.21447
Malonyl-CoA	0.0039087	0.0152108	0.0164155	0.000525309
Propionyl-CoA	0.0820074	0.292258	0.190827	0.180577
Glucose-6P	4.22916	4.27297	6.75672	11.4591
Fructose-2P	9.67422	1.58381	5.14901	2.81094
Glyceraldehyde-3P	0.0666502	0.0512601	0.133072	0.132757
2-Phosphoglycerate	19.013	16.853	46.3935	23.8284
Pyruvate	0.672407	2.67086	1.62275	2.15167
Lactate	6.40973	34.2933	23.9967	14.7125
GSH	69.0302	136.672	121.605	118.777
GSSG	0.1492	0.100403	0.176928	0.175247
Ribose/Ribulose-5P	0.321559	0.3807	0.814536	0.55404
α-ketoglutarate	0.81449	8.03634	3.16636	1.92199
Succinate	0.0331555	0.463075	0.129076	0.15358
Malate	0.376989	4.20131	1.28782	1.19842
Fumarate	0.0210988	0.766696	0.206454	0.250104
Citrate	0.800727	5.71926	1.29103	1.46966
2-Hydroxyglutarate	0.00647565	0.204514	0.0993977	0.0815219
ATP	8.34	17.2494	10.0693	13.7117
ADP	0.484313	3.13548	0.874551	2.87654
AMP	0.145113	0.72967	0.236967	0.81367
Pantothenate	0.130636	0.391134	0.12539	0.268843
UDP-GalNAc	0.0975788	0.589715	0.164779	0.373731

## Sheet: Individual Replicates
Metabolite intensity per replicate (Normalized area by an internal standard, then normalized by the protein concentration per plate).
Metabolite	6419-1	6419-2	6419-3	6499-1	6499-2	6499-3	6556-1	6556-2	6556-3	2699-1	2699-2	2699-3
Aspartate	2.42221	2.16172	2.15717	16.1319	18.2347	12.2772	5.38394	6.02395	4.74082	7.9831	16.9623	6.8494
Leucine/Isoleucine	0.0740961	0.0599566	0	0.285191	0.50181	0.223733	0.200528	0.174002	0.168717	0.174675	0.148373	0.301117
Glutamate	75.7626	70.0448	51.961	318.907	153.33	162.559	98.9317	133.638	103.567	106.64	79.3743	97.0131
Phenylalanine	0.0574131	0	0	1.71828	2.14518	1.23149	0.561397	0.49346	0.497265	0.491437	1.10152	0.451663
Threonine	0.0393584	0	0	0.699669	1.17793	0.836703	0.225244	0.304869	0.191766	0.150166	1.01356	0.366413
Glutamine	0.487774	0.291915	0.398524	3.42496	3.47464	2.59507	1.12614	1.20053	0.838729	1.23737	1.9964	1.41172
CoASH	2.23278	2.14333	2.19734	7.29632	6.63844	7.02444	3.76433	4.00818	3.4887	4.41269	5.6042	5.50338
BHB-CoA	0.00302276	0.00309315	0.00560383	0.00747717	0.0190391	0.0191162	0.0119994	0.0151494	0.0221236	0.000618598	0.000957329	0
Butyryl-CoA	0.0170821	0.0148294	0.0162807	0.0838171	0.0489365	0.060323	0.0359466	0.0312472	0.0300412	0.0307104	0.0313002	0.0427143
Acetyl-CoA	1.02316	1.02019	1.06276	2.01416	2.38946	2.53961	1.76466	2.07984	1.73449	1.73909	1.81185	1.89497
HMG-CoA	0.067707	0.0657347	0.0834755	0.177456	0.234268	0.197614	0.111802	0.122321	0.125428	0.141937	0.180669	0.1638
Succinyl-CoA	0.169146	0.15803	0.150097	0.3746	0.362461	0.377942	0.461622	0.564218	0.486797	0.199049	0.238504	0.205856
Malonyl-CoA	0.00302276	0.00309315	0.00561018	0.00747717	0.0190391	0.0191162	0.0120143	0.0151494	0.0220826	0.000618598	0.000957329	0
Propionyl-CoA	0.0814777	0.0806117	0.0839328	0.325322	0.267158	0.284294	0.181196	0.203265	0.188021	0.151044	0.191496	0.199191
Glucose 6-P	3.77896	3.4522	5.45633	4.24813	4.01157	4.55922	4.83905	8.06527	7.36583	9.65148	10.4551	14.2709
Fructose bis-P	8.87541	8.42613	11.7211	1.44633	1.66565	1.63945	3.93765	5.782	5.72738	3.36692	1.97182	3.09408
Glyceraldehyde 3-P	0.0369913	0.0595215	0.103438	0.0392404	0.070025	0.044515	0.0848799	0.16933	0.145006	0.146864	0.102759	0.148648
2-Phosphoglycerate/3PG	23.3819	14.6871	18.9698	15.7227	17.3971	17.4391	41.1334	41.1436	56.9034	29.5818	16.0484	25.855
Pyruvate	0.613859	0.841237	0.562125	2.65185	2.72293	2.63779	1.73384	1.70552	1.42888	1.83547	2.20367	2.41587
Lactate	7.09881	6.70142	5.42894	32.7364	33.6427	36.5009	25.4832	26.968	19.539	14.7323	15.2837	14.1215
GSH	86.1798	56.8912	64.0196	119.879	145.489	144.649	131.361	147.77	85.6847	107.255	117.416	131.66
GSSG	0.160623	0.149784	0.137193	0.108763	0.0954321	0.0970122	0.165545	0.169893	0.195345	0.204466	0.159984	0.161292
Ribose/Ribulose 5-P	0.436852	0.195955	0.331869	0.367523	0.213195	0.561382	0.525971	0.705553	1.21209	0.829144	0.578451	0.254524
a-ketoglutarate	0.718029	0.779249	0.946191	8.89556	7.58246	7.63099	2.63958	3.61359	3.24589	1.30264	2.04287	2.42048
Succinate	0.028004	0.0319978	0.0394647	0.530722	0.389484	0.46902	0.102841	0.151924	0.132464	0.129441	0.160391	0.170909
Malate	0.39326	0.417212	0.320495	4.40575	4.03813	4.16004	1.10107	1.48815	1.27424	0.950577	1.38199	1.2627
Fumarate	0.0159745	0.0237924	0.0235293	0.870445	0.762029	0.667615	0.166921	0.238869	0.213571	0.174678	0.249847	0.325786
Citrate	0.768147	0.802841	0.831194	6.0053	5.66056	5.49194	1.21783	1.45123	1.20402	1.10885	1.55373	1.74639
2-Hydroxyglutarate	0	0.00698561	0.0124413	0.208007	0.206946	0.19859	0.0835261	0.123893	0.0907734	0.0555019	0.0996876	0.0893761
ATP	7.99102	8.66131	8.36768	17.2427	18.9872	15.5184	9.01924	10.8835	10.3052	11.794	14.253	15.0881
ADP	0.415062	0.49361	0.544267	3.5829	2.77528	3.04825	0.719078	0.970847	0.933728	2.25249	2.92181	3.4553
AMP	0.13793	0.13682	0.16059	1.0213	0.391594	0.776119	0.237042	0.177363	0.296495	0.656668	0.823027	0.961315
Pantothenate	0.147346	0.106147	0.138414	0.429519	0.35836	0.385522	0.10723	0.150321	0.118619	0.213548	0.308303	0.284676
UDP-GalNAc	0.110745	0.0892758	0.0927149	0.645038	0.557616	0.566492	0.151421	0.211421	0.131493	0.242386	0.446751	0.432058
