# Supplementary material for: Hypermetabolic state is associated with circadian rhythm disruption in mouse and human cancer cells
Source: Proc Natl Acad Sci U S A. 2024 Jul 15;121(30):e2319782121. doi: 10.1073/pnas.2319782121 (PMC11287162; doi:10.1073/pnas.2319782121)
Supplement: Supplementary file 3 — Dataset S02 (XLSX) [file pnas.2319782121.sd02.xlsx]

## Sheet: Sheet1
Melanoma Line	JTK Amplitude	JTK Period (Hours)	ATP Production (OCR)	Basal Glycolysis (ECAR)	Exlusion Criteria		Supplementary Table 3. Circadian and metabolic characteristics of patient-derived melanoma cell lines
WM3929	0.0692224	23.8333	137.988	119.163	N/A		Oscillation amplitudes and periods were calculated with JTK analysis of self-normalized Bmal1::luciferase recordings.
WM266-4	0.0819651	26.8333	110.25	84.7763	N/A		ATP production (OCR; pmol/min) was calculated as the difference in oxygen consumption rate before and after treatment with the ATP synthase inhibitor oligomycin.
WM1727	0.0872404	28	137.877	102.321	N/A		Basal Glycolysis (ECAR; mpH/min) was calculated as the baseline extracellular acidification rate of melanoma lines prior to oligomycin treatment.
WM46	0.0892047	25.0833	123.464	119.631	N/A		Arrhythmic cell lines were defined as having JTK amplitudes less than 0.05.
WM873-2	0.0912382	26.1667	89.9031	92.7054	N/A		Cell lines with JTK amplitude Z-scores greater than 2 were excluded from analysis.
WM3629	0.0996198	28.5833	69.1996	52.1815	N/A
WM3211	0.112732	23.3333	51.4917	45.0324	N/A
WM852	0.132336	23.8333	28.6805	14.1574	N/A
WM4235	0.0228993	35.1667	65.7478	61.1974	Arrhythmic
WM3755	0.040501	24.1667	80.4349	35.0079	Arrhythmic
WM4237	0.0454521	27.5	49.153	46.2589	Arrhythmic
WM3854	0.0457243	26.25	71.0275	98.5974	Arrhythmic
WM3681	0.210957	28.5	104.277	99.6945	JTK Amplitude Outlier
